# Supplementary material for: ﻿An updated review of the genus Toxorhina Loew, 1850 (Diptera, Limoniidae) from Yunnan, China with a description of a new species
Source: Zookeys. 2024 Jun 24;1205:191–204. doi: 10.3897/zookeys.1205.117807 (PMC11217645; doi:10.3897/zookeys.1205.117807)
Supplement: XML Treatment for Toxorhina (Ceratocheilus) fuscolimbata [file zookeys.1205.117807-treatment1.xml]

<!DOCTYPE tp:taxon-treatment
  PUBLIC "-//TaxonX//DTD Taxonomic Treatment Publishing DTD v0 20100105//EN" "tax-treatment-NSO.dtd">
<tp:taxon-treatment xmlns:tp="http://www.plazi.org/taxpub"><tp:treatment-meta><kwd-group><label>Taxon classification</label><kwd>
                <named-content content-type="kingdom">Animalia</named-content>
              </kwd><kwd>
                <named-content content-type="order">Diptera</named-content>
              </kwd><kwd>
                <named-content content-type="family">Limoniidae</named-content>
              </kwd></kwd-group><mixed-citation publication-type="journal"><person-group><name><surname>Lv</surname><given-names>Hanhuiying</given-names></name><name><surname>Xu</surname><given-names>Yuanyuan</given-names></name><name><surname>Liu</surname><given-names>Shulin</given-names></name><name><surname>Li</surname><given-names>Linghui</given-names></name><name><surname>Lin</surname><given-names>Kejian</given-names></name><name><surname>Zhang</surname><given-names>Xiao</given-names></name></person-group><article-title>﻿An updated review of the genus <italic><tp:taxon-name><tp:taxon-name-part taxon-name-part-type="genus" reg="Toxorhina">Toxorhina</tp:taxon-name-part></tp:taxon-name></italic> Loew, 1850 (<tp:taxon-name><tp:taxon-name-part taxon-name-part-type="order">Diptera</tp:taxon-name-part></tp:taxon-name>, <tp:taxon-name><tp:taxon-name-part taxon-name-part-type="family">Limoniidae</tp:taxon-name-part></tp:taxon-name>) from Yunnan, China with a description of a new species</article-title><source>Zookeys</source><day>24</day><month>06</month><year>2024</year><volume>1205</volume><fpage>191</fpage><lpage>204</lpage><pub-id pub-id-type="doi">10.3897/zookeys.1205.117807</pub-id></mixed-citation></tp:treatment-meta><tp:nomenclature><label>﻿</label><tp:taxon-name><object-id xmlns:xlink="http://www.w3.org/1999/xlink" content-type="arpha" xlink:type="simple">EBCD97A0-D349-5B77-A149-0EC6CC120400</object-id><tp:taxon-name-part taxon-name-part-type="genus" reg="Toxorhina">Toxorhina</tp:taxon-name-part> (<tp:taxon-name-part taxon-name-part-type="subgenus" reg="Ceratocheilus">Ceratocheilus</tp:taxon-name-part>) <tp:taxon-name-part taxon-name-part-type="species" reg="fuscolimbata">fuscolimbata</tp:taxon-name-part></tp:taxon-name><tp:taxon-authority>Alexander, 1967</tp:taxon-authority><xref ref-type="fig" rid="F2">Fig. 2</xref><tp:nomenclature-citation-list><tp:nomenclature-citation><tp:taxon-name><tp:taxon-name-part taxon-name-part-type="genus" reg="Toxorhina">Toxorhina</tp:taxon-name-part> (<tp:taxon-name-part taxon-name-part-type="subgenus" reg="Ceratocheilus">Ceratocheilus</tp:taxon-name-part>) <tp:taxon-name-part taxon-name-part-type="species" reg="fuscolimbata">fuscolimbata</tp:taxon-name-part></tp:taxon-name><comment>Alexander, 1967 in <xref ref-type="bibr" rid="B5">Alexander 1967</xref>: 185. Type locality: India, Assam, Manipur, Hkayam Boum.</comment></tp:nomenclature-citation><tp:nomenclature-citation><tp:taxon-name><tp:taxon-name-part taxon-name-part-type="genus" reg="Toxorhina">Toxorhina</tp:taxon-name-part> (<tp:taxon-name-part taxon-name-part-type="subgenus" reg="Ceratocheilus">Ceratocheilus</tp:taxon-name-part>) <tp:taxon-name-part taxon-name-part-type="species" reg="fuscolimbata">fuscolimbata</tp:taxon-name-part></tp:taxon-name><comment>in <xref ref-type="bibr" rid="B21">Zhang et al. 2015</xref>: 64.</comment></tp:nomenclature-citation></tp:nomenclature-citation-list></tp:nomenclature><tp:treatment-sec sec-type="material" id="SECID0EGHAE"><title>Specimens examined.</title><p>China • 2 ♂♂; Yunnan Province, Lvchun County, Huanglianshan National Nature Reserve, Yakou Protection Station; 1931 m a.s.l.; <named-content xmlns:xlink="http://www.w3.org/1999/xlink" content-type="dwc:verbatimCoordinates" xlink:type="simple"><named-content content-type="geo-json" specific-use="{&#34;type&#34;:&#34;Point&#34;,&#34;coordinates&#34;:[102.300800,22.895600]}" id="NCID0EPHAE" xlink:type="simple">22.8956°N, 102.3008°E</named-content></named-content>; 7 July 2016; Qilemoge leg.; light trap; CAU.</p></tp:treatment-sec><tp:treatment-sec sec-type="diagnosis" id="SECID0EUHAE"><title>Diagnosis.</title><p>Prescutum and presutural scutum brownish-yellow with three broad and nearly confluent brownish-black longitudinal stripes. Pleuron yellow with two black longitudinal stripes. Wing with black seams along cord and m-m and paler seam over base of CuA. Cell d closed. R<sub>4</sub> ending beyond end of basal section of R<sub>5</sub> by half of its own length, m-cu beyond fork of M by 1/4–1/2 of its own length. Gonocoxite with 2 gonostyli. Gonocoxite dorsally without stout preapical setae. Interbase as a short and flattened plate. Tip of aedeagus bifid with arms short and divergent.</p></tp:treatment-sec><tp:treatment-sec sec-type="description" id="SECID0E5HAE"><title>Description.</title><p><bold>Male.</bold> Hypopygium (Fig. <xref ref-type="fig" rid="F2">2</xref>). Tergite 9 brownish-yellow with dark brown setae, posterior margin with a broad and nearly rounded emargination (Fig. <xref ref-type="fig" rid="F2">2A</xref>). Gonocoxite dark brown, cylindrical, with dark brown setae; setae on dorsal side darker and stronger (Fig. <xref ref-type="fig" rid="F2">2A, B</xref>). Outer gonostylus dark brown, slender and rod-shaped, about 10 times as long as wide, strongly curved ventrally and inwards at middle; tip acute (Fig. <xref ref-type="fig" rid="F2">2A, B, E–G</xref>). Inner gonostylus brownish-yellow, about 4 times as long as wide, with rounded tip, basally provided with additional, ventral horn-like process (Fig. <xref ref-type="fig" rid="F2">2A, B, E, F</xref>). Interbase brownish-yellow, as a short and flattened plate, about 3 times as long as wide; tip blunt (Fig. <xref ref-type="fig" rid="F2">2A–D</xref>). Parameres dark brown, arched and medially fused, distally connecting to base of interbase (Fig. <xref ref-type="fig" rid="F2">2C, D</xref>). Ejaculatory apodeme dark brown, rod-shaped and straight, about 7 times as long as wide (Fig. <xref ref-type="fig" rid="F2">2C, D</xref>). Aedeagus brownish-yellow, stout at base, tip bifid with arms short and divergent (Fig. <xref ref-type="fig" rid="F2">2A–D</xref>).</p><fig id="F2" position="float" orientation="portrait"><object-id xmlns:xlink="http://www.w3.org/1999/xlink" content-type="doi" xlink:type="simple">10.3897/zookeys.1205.117807.figure2</object-id><object-id xmlns:xlink="http://www.w3.org/1999/xlink" content-type="arpha" xlink:type="simple">60184698-D43C-5288-A159-75133D813AE2</object-id><label>Figure 2.</label><caption><p><tp:taxon-name><tp:taxon-name-part taxon-name-part-type="genus" reg="Toxorhina">Toxorhina</tp:taxon-name-part> (<tp:taxon-name-part taxon-name-part-type="subgenus" reg="Ceratocheilus">Ceratocheilus</tp:taxon-name-part>) <tp:taxon-name-part taxon-name-part-type="species" reg="fuscolimbata">fuscolimbata</tp:taxon-name-part></tp:taxon-name><bold>A</bold> male hypopygium, dorsal view <bold>B</bold> male hypopygium, ventral view <bold>C</bold> aedeagal complex, dorsal view <bold>D</bold> aedeagal complex, ventral view <bold>E</bold> gonostyli, dorsal view <bold>F</bold> gonostyli, posterior view <bold>G</bold> outer gonostylus, posterior view. Scale bars: 0.2 mm (<bold>A, B</bold>); 0.1 mm (<bold>C, D</bold>); 0.05 mm (<bold>E, F</bold>); 0.02 mm (<bold>G</bold>).</p></caption><graphic xmlns:xlink="http://www.w3.org/1999/xlink" xlink:href="zookeys-1205-191_article-117807__-g002.jpg" position="float" orientation="portrait" xlink:type="simple" id="oo_1078385.jpg"><uri content-type="original_file" xlink:type="simple">https://binary.pensoft.net/fig/1078385</uri></graphic></fig></tp:treatment-sec><tp:treatment-sec sec-type="distribution" id="SECID0E2KAE"><title>Distribution.</title><p>China (Guangxi, Tibet, Yunnan), India (<xref ref-type="bibr" rid="B15">Oosterbroek 2023</xref>).</p></tp:treatment-sec><tp:treatment-sec sec-type="Behavior" id="SECID0EFLAE"><title>Behavior.</title><p>The species can be attracted by light.</p></tp:treatment-sec><tp:treatment-sec sec-type="remarks" id="SECID0EKLAE"><title>Remarks.</title><p><xref ref-type="bibr" rid="B5">Alexander (1967)</xref> first described this species based on one male and two female specimens collected in India, and later added figures of the wing and male hypopygium for this species (<xref ref-type="bibr" rid="B6">Alexander 1970</xref>). <xref ref-type="bibr" rid="B21">Zhang et al. (2015)</xref> reported this species as a new record from China and redescribed and illustrated it. A more detailed description and illustration of the male hypopygium of this species are provided in this study.</p></tp:treatment-sec><ref-list><ref id="B5"><mixed-citation xmlns:xlink="http://www.w3.org/1999/xlink" xlink:type="simple"><person-group><name name-style="western"><surname>Alexander</surname><given-names>CP</given-names></name></person-group> (<year>1967</year>) <article-title>Undescribed species of crane flies from the Himalaya mountains (<tp:taxon-name><tp:taxon-name-part taxon-name-part-type="order">Diptera</tp:taxon-name-part></tp:taxon-name>: <tp:taxon-name><tp:taxon-name-part taxon-name-part-type="family">Tipulidae</tp:taxon-name-part></tp:taxon-name>). XV.</article-title><source>Journal of the New York Entomological Society</source><volume>75</volume>: <fpage>183</fpage>–<lpage>187</lpage>.</mixed-citation></ref><ref id="B21"><mixed-citation xmlns:xlink="http://www.w3.org/1999/xlink" xlink:type="simple"><person-group><name name-style="western"><surname>Zhang</surname><given-names>X</given-names></name><name name-style="western"><surname>Li</surname><given-names>Y</given-names></name><name name-style="western"><surname>Yang</surname><given-names>D</given-names></name></person-group> (<year>2015</year>) <article-title>A review of the genus <italic><tp:taxon-name><tp:taxon-name-part taxon-name-part-type="genus">Toxorhina</tp:taxon-name-part></tp:taxon-name></italic> Loew from China, with descriptions of three new species (<tp:taxon-name><tp:taxon-name-part taxon-name-part-type="order">Diptera</tp:taxon-name-part></tp:taxon-name>, <tp:taxon-name><tp:taxon-name-part taxon-name-part-type="family">Limoniidae</tp:taxon-name-part></tp:taxon-name>).</article-title><source>ZooKeys</source><volume>480</volume>: <fpage>59</fpage>–<lpage>80</lpage>. <ext-link xlink:href="10.3897/zookeys.480.7526" ext-link-type="doi" xlink:type="simple">https://doi.org/10.3897/zookeys.480.7526</ext-link></mixed-citation></ref><ref id="B15"><mixed-citation xmlns:xlink="http://www.w3.org/1999/xlink" xlink:type="simple"><person-group><name name-style="western"><surname>Oosterbroek</surname><given-names>P</given-names></name></person-group> (<year>2023</year>) Catalogue of the Craneflies of the World (CCW). <ext-link xlink:href="https://ccw.naturalis.nl/index.php" ext-link-type="uri" xlink:type="simple">https://ccw.naturalis.nl/index.php</ext-link> [Accessed 18 December 2023]</mixed-citation></ref><ref id="B6"><mixed-citation xmlns:xlink="http://www.w3.org/1999/xlink" xlink:type="simple"><person-group><name name-style="western"><surname>Alexander</surname><given-names>CP</given-names></name></person-group> (<year>1970</year>) <article-title>New and little-known Indian craneflies (<tp:taxon-name><tp:taxon-name-part taxon-name-part-type="order">Diptera</tp:taxon-name-part></tp:taxon-name>: <tp:taxon-name><tp:taxon-name-part taxon-name-part-type="family">Tipulidae</tp:taxon-name-part></tp:taxon-name>). III.</article-title><source>Oriental Insects</source><volume>4</volume>(<issue>1</issue>): <fpage>77</fpage>–<lpage>88</lpage>. <ext-link xlink:href="10.1080/00305316.1970.10433943" ext-link-type="doi" xlink:type="simple">https://doi.org/10.1080/00305316.1970.10433943</ext-link></mixed-citation></ref></ref-list></tp:taxon-treatment>
