# Supplementary material for: ﻿An updated review of the genus Toxorhina Loew, 1850 (Diptera, Limoniidae) from Yunnan, China with a description of a new species
Source: Zookeys. 2024 Jun 24;1205:191–204. doi: 10.3897/zookeys.1205.117807 (PMC11217645; doi:10.3897/zookeys.1205.117807)
Supplement: XML Treatment for Toxorhina (Ceratocheilus) huanglica [file zookeys.1205.117807-treatment2.xml]

<!DOCTYPE tp:taxon-treatment
  PUBLIC "-//TaxonX//DTD Taxonomic Treatment Publishing DTD v0 20100105//EN" "tax-treatment-NSO.dtd">
<tp:taxon-treatment xmlns:tp="http://www.plazi.org/taxpub"><tp:treatment-meta><kwd-group><label>Taxon classification</label><kwd>
                <named-content content-type="kingdom">Animalia</named-content>
              </kwd><kwd>
                <named-content content-type="order">Diptera</named-content>
              </kwd><kwd>
                <named-content content-type="family">Limoniidae</named-content>
              </kwd></kwd-group><mixed-citation publication-type="journal"><person-group><name><surname>Lv</surname><given-names>Hanhuiying</given-names></name><name><surname>Xu</surname><given-names>Yuanyuan</given-names></name><name><surname>Liu</surname><given-names>Shulin</given-names></name><name><surname>Li</surname><given-names>Linghui</given-names></name><name><surname>Lin</surname><given-names>Kejian</given-names></name><name><surname>Zhang</surname><given-names>Xiao</given-names></name></person-group><article-title>﻿An updated review of the genus <italic><tp:taxon-name><tp:taxon-name-part taxon-name-part-type="genus" reg="Toxorhina">Toxorhina</tp:taxon-name-part></tp:taxon-name></italic> Loew, 1850 (<tp:taxon-name><tp:taxon-name-part taxon-name-part-type="order">Diptera</tp:taxon-name-part></tp:taxon-name>, <tp:taxon-name><tp:taxon-name-part taxon-name-part-type="family">Limoniidae</tp:taxon-name-part></tp:taxon-name>) from Yunnan, China with a description of a new species</article-title><source>Zookeys</source><day>24</day><month>06</month><year>2024</year><volume>1205</volume><fpage>191</fpage><lpage>204</lpage><pub-id pub-id-type="doi">10.3897/zookeys.1205.117807</pub-id></mixed-citation></tp:treatment-meta><tp:nomenclature><label>﻿</label><tp:taxon-name><object-id xmlns:xlink="http://www.w3.org/1999/xlink" content-type="arpha" xlink:type="simple">BD6B0F2A-C561-51FD-8623-E7AA24C1906C</object-id><tp:taxon-name-part taxon-name-part-type="genus" reg="Toxorhina">Toxorhina</tp:taxon-name-part> (<tp:taxon-name-part taxon-name-part-type="subgenus" reg="Ceratocheilus">Ceratocheilus</tp:taxon-name-part>) <tp:taxon-name-part taxon-name-part-type="species" reg="huanglica">huanglica</tp:taxon-name-part></tp:taxon-name><tp:taxon-authority>Zhang, Li &amp; Yang, 2015</tp:taxon-authority><xref ref-type="fig" rid="F3">Fig. 3</xref><tp:nomenclature-citation-list><tp:nomenclature-citation><tp:taxon-name><tp:taxon-name-part taxon-name-part-type="genus" reg="Toxorhina">Toxorhina</tp:taxon-name-part> (<tp:taxon-name-part taxon-name-part-type="subgenus" reg="Ceratocheilus">Ceratocheilus</tp:taxon-name-part>) <tp:taxon-name-part taxon-name-part-type="species" reg="huanglica">huanglica</tp:taxon-name-part></tp:taxon-name><comment>Zhang, Li &amp; Yang, 2015 in <xref ref-type="bibr" rid="B21">Zhang et al. 2015</xref>: 67. Type locality: China, Yunnan, Lvchun, Huanglianshan, Qimaba.</comment></tp:nomenclature-citation></tp:nomenclature-citation-list></tp:nomenclature><tp:treatment-sec sec-type="material" id="SECID0E5NAE"><title>Specimens examined.</title><p>China • 1 ♂; Yunnan Province, Mengla County, Xishuangbanna Tropical Rainforest Nature Reserve, Wangtianshu Scenic Spot; 661 m a.s.l.; <named-content xmlns:xlink="http://www.w3.org/1999/xlink" content-type="dwc:verbatimCoordinates" xlink:type="simple"><named-content content-type="geo-json" specific-use="{&#34;type&#34;:&#34;Point&#34;,&#34;coordinates&#34;:[101.600300,21.509000]}" id="NCID0EHOAE" xlink:type="simple">21.5090°N, 101.6003°E</named-content></named-content>; 9 July 2016; Qingxia Zhou leg.; light trap; CAU.</p></tp:treatment-sec><tp:treatment-sec sec-type="diagnosis" id="SECID0EMOAE"><title>Diagnosis.</title><p>Prescutum and presutural scutum brownish-yellow with three broad dark brown longitudinal stripes. Pleuron dark yellow with two black longitudinal stripes. Wing with cell d closed. R<sub>4</sub> ending slightly beyond end of basal section of R<sub>5</sub>, m-cu at or slightly before fork of M. Gonocoxite with 1 gonostylus. Gonocoxite dorsally with a blunt, basal lobe covered with numerous setae. Interbase elongated, rod-shaped. Tip of aedeagus bifid with arms short and divergent.</p></tp:treatment-sec><tp:treatment-sec sec-type="description" id="SECID0EWOAE"><title>Description.</title><p><bold>Male.</bold> Hypopygium (Fig. <xref ref-type="fig" rid="F3">3</xref>). Tergite 9 brown with dark brown setae, posterior margin medially with U-shaped deep incision and two translucent areas on both sides (Fig. <xref ref-type="fig" rid="F3">3A, F</xref>). Gonocoxite dark brown, conical with tip round; dorsal face with a blunt, basal lobe covered with numerous stout setae (Fig. <xref ref-type="fig" rid="F3">3A, G</xref>); setae on gonocoxite brownish-black (Fig. <xref ref-type="fig" rid="F3">3A, B</xref>). Gonostylus brown, curved inwards at middle, basal half stout with a longitudinal groove, distal half slender with tip round; outer side of middle with outwardly curved spine (Fig. <xref ref-type="fig" rid="F3">3A, B, H</xref>). Interbase dark brown, elongated, rod-shaped, about 10 times as long as wide; tip inflated and round (Fig. <xref ref-type="fig" rid="F3">3A–C, E</xref>). Parameres brownish-black, medially arched fused, distal connecting to base of interbase (Fig. <xref ref-type="fig" rid="F3">3C–E</xref>). Ejaculatory apodeme brown with middle brownish-black, sheet-like, base narrow (Fig. <xref ref-type="fig" rid="F3">3C–E</xref>). Aedeagus dark brown, stout at base, tip bifid with arms short and divergent (Fig. <xref ref-type="fig" rid="F3">3A–C, E, I</xref>).</p><fig id="F3" position="float" orientation="portrait"><object-id xmlns:xlink="http://www.w3.org/1999/xlink" content-type="doi" xlink:type="simple">10.3897/zookeys.1205.117807.figure3</object-id><object-id xmlns:xlink="http://www.w3.org/1999/xlink" content-type="arpha" xlink:type="simple">58CF09A3-2895-5F9A-8297-3EF0EB974218</object-id><label>Figure 3.</label><caption><p><tp:taxon-name><tp:taxon-name-part taxon-name-part-type="genus" reg="Toxorhina">Toxorhina</tp:taxon-name-part> (<tp:taxon-name-part taxon-name-part-type="subgenus" reg="Ceratocheilus">Ceratocheilus</tp:taxon-name-part>) <tp:taxon-name-part taxon-name-part-type="species" reg="huanglica">huanglica</tp:taxon-name-part></tp:taxon-name><bold>A</bold> male hypopygium, dorsal view <bold>B</bold> male hypopygium, ventral view <bold>C</bold> aedeagal complex, dorsal view <bold>D</bold> aedeagal complex, posterior view <bold>E</bold> aedeagal complex, ventral view <bold>F</bold> posterior margin of tergite 9, dorsal view <bold>G</bold> setae at base of gonocoxite, dorsal view <bold>H</bold> gonostylus, dorsal view <bold>I</bold> tip of aedeagus, ventral view. Scale bars: 0.2 mm (<bold>A, B</bold>); 0.1 mm (<bold>C–F, H</bold>); 0.05 mm (<bold>G, I</bold>).</p></caption><graphic xmlns:xlink="http://www.w3.org/1999/xlink" xlink:href="zookeys-1205-191_article-117807__-g003.jpg" position="float" orientation="portrait" xlink:type="simple" id="oo_1078386.jpg"><uri content-type="original_file" xlink:type="simple">https://binary.pensoft.net/fig/1078386</uri></graphic></fig></tp:treatment-sec><tp:treatment-sec sec-type="distribution" id="SECID0EVRAE"><title>Distribution.</title><p>China (Yunnan) (<xref ref-type="bibr" rid="B15">Oosterbroek 2023</xref>).</p></tp:treatment-sec><tp:treatment-sec sec-type="Behavior" id="SECID0E6RAE"><title>Behavior.</title><p>The species can be attracted by light.</p></tp:treatment-sec><tp:treatment-sec sec-type="remarks" id="SECID0EESAE"><title>Remarks.</title><p>The species was originally described and illustrated by <xref ref-type="bibr" rid="B21">Zhang et al. (2015)</xref> based on material collected in China. A more detailed description and illustration of the male hypopygium of this species are provided in this study.</p></tp:treatment-sec><ref-list><ref id="B21"><mixed-citation xmlns:xlink="http://www.w3.org/1999/xlink" xlink:type="simple"><person-group><name name-style="western"><surname>Zhang</surname><given-names>X</given-names></name><name name-style="western"><surname>Li</surname><given-names>Y</given-names></name><name name-style="western"><surname>Yang</surname><given-names>D</given-names></name></person-group> (<year>2015</year>) <article-title>A review of the genus <italic><tp:taxon-name><tp:taxon-name-part taxon-name-part-type="genus">Toxorhina</tp:taxon-name-part></tp:taxon-name></italic> Loew from China, with descriptions of three new species (<tp:taxon-name><tp:taxon-name-part taxon-name-part-type="order">Diptera</tp:taxon-name-part></tp:taxon-name>, <tp:taxon-name><tp:taxon-name-part taxon-name-part-type="family">Limoniidae</tp:taxon-name-part></tp:taxon-name>).</article-title><source>ZooKeys</source><volume>480</volume>: <fpage>59</fpage>–<lpage>80</lpage>. <ext-link xlink:href="10.3897/zookeys.480.7526" ext-link-type="doi" xlink:type="simple">https://doi.org/10.3897/zookeys.480.7526</ext-link></mixed-citation></ref><ref id="B15"><mixed-citation xmlns:xlink="http://www.w3.org/1999/xlink" xlink:type="simple"><person-group><name name-style="western"><surname>Oosterbroek</surname><given-names>P</given-names></name></person-group> (<year>2023</year>) Catalogue of the Craneflies of the World (CCW). <ext-link xlink:href="https://ccw.naturalis.nl/index.php" ext-link-type="uri" xlink:type="simple">https://ccw.naturalis.nl/index.php</ext-link> [Accessed 18 December 2023]</mixed-citation></ref></ref-list></tp:taxon-treatment>
