# Supplementary material for: ﻿An updated review of the genus Toxorhina Loew, 1850 (Diptera, Limoniidae) from Yunnan, China with a description of a new species
Source: Zookeys. 2024 Jun 24;1205:191–204. doi: 10.3897/zookeys.1205.117807 (PMC11217645; doi:10.3897/zookeys.1205.117807)
Supplement: XML Treatment for Toxorhina (Ceratocheilus) pianmica [file zookeys.1205.117807-treatment3.xml]

<!DOCTYPE tp:taxon-treatment
  PUBLIC "-//TaxonX//DTD Taxonomic Treatment Publishing DTD v0 20100105//EN" "tax-treatment-NSO.dtd">
<tp:taxon-treatment xmlns:tp="http://www.plazi.org/taxpub"><tp:treatment-meta><kwd-group><label>Taxon classification</label><kwd>
                <named-content content-type="kingdom">Animalia</named-content>
              </kwd><kwd>
                <named-content content-type="order">Diptera</named-content>
              </kwd><kwd>
                <named-content content-type="family">Limoniidae</named-content>
              </kwd></kwd-group><mixed-citation publication-type="journal"><person-group><name><surname>Lv</surname><given-names>Hanhuiying</given-names></name><name><surname>Xu</surname><given-names>Yuanyuan</given-names></name><name><surname>Liu</surname><given-names>Shulin</given-names></name><name><surname>Li</surname><given-names>Linghui</given-names></name><name><surname>Lin</surname><given-names>Kejian</given-names></name><name><surname>Zhang</surname><given-names>Xiao</given-names></name></person-group><article-title>﻿An updated review of the genus <italic><tp:taxon-name><tp:taxon-name-part taxon-name-part-type="genus" reg="Toxorhina">Toxorhina</tp:taxon-name-part></tp:taxon-name></italic> Loew, 1850 (<tp:taxon-name><tp:taxon-name-part taxon-name-part-type="order">Diptera</tp:taxon-name-part></tp:taxon-name>, <tp:taxon-name><tp:taxon-name-part taxon-name-part-type="family">Limoniidae</tp:taxon-name-part></tp:taxon-name>) from Yunnan, China with a description of a new species</article-title><source>Zookeys</source><day>24</day><month>06</month><year>2024</year><volume>1205</volume><fpage>191</fpage><lpage>204</lpage><pub-id pub-id-type="doi">10.3897/zookeys.1205.117807</pub-id></mixed-citation></tp:treatment-meta><tp:nomenclature><label>﻿</label><tp:taxon-name><object-id xmlns:xlink="http://www.w3.org/1999/xlink" content-type="arpha" xlink:type="simple">4D62C3A0-4333-5E45-BB6C-E25A7BA17E3A</object-id><tp:taxon-name-part taxon-name-part-type="genus" reg="Toxorhina">Toxorhina</tp:taxon-name-part> (<tp:taxon-name-part taxon-name-part-type="subgenus" reg="Ceratocheilus">Ceratocheilus</tp:taxon-name-part>) <tp:taxon-name-part taxon-name-part-type="species" reg="pianmica">pianmica</tp:taxon-name-part><object-id xmlns:xlink="http://www.w3.org/1999/xlink" content-type="zoobank" xlink:type="simple">https://zoobank.org/C4EF4120-18B3-44FF-8398-0745D97927D3</object-id></tp:taxon-name><tp:taxon-authority>Xu, Lv &amp; Zhang</tp:taxon-authority><tp:taxon-status xmlns:xlink="http://www.w3.org/1999/xlink" xlink:type="simple">sp. nov.</tp:taxon-status><xref ref-type="fig" rid="F4">Figs 4</xref><xref ref-type="fig" rid="F5">, 5</xref></tp:nomenclature><tp:treatment-sec sec-type="type material" id="SECID0ECUAE"><title>Type material.</title><p><bold><italic>Holotype</italic>.</bold> China • ♂; Yunnan Province, Lushui County, Pianma Town; 2123 m a.s.l.; <named-content xmlns:xlink="http://www.w3.org/1999/xlink" content-type="dwc:verbatimCoordinates" xlink:type="simple"><named-content content-type="geo-json" specific-use="{&#34;type&#34;:&#34;Point&#34;,&#34;coordinates&#34;:[98.627200,26.014200]}" id="NCID0EQUAE" xlink:type="simple">26.0142°N, 98.6272°E</named-content></named-content>; 6 July 2013; Xuankun Li leg.; light trap; CAU. <bold><italic>Paratypes</italic></bold>. China • 3 ♂♂; same data as for holotype; CAU.</p></tp:treatment-sec><tp:treatment-sec sec-type="diagnosis" id="SECID0EYUAE"><title>Diagnosis.</title><p>Prescutum and presutural scutum dark brown with edges of prescutal suture and both sides of caudal edge darker (Fig. <xref ref-type="fig" rid="F4">4C</xref>). Pleuron dark brown. Wing with cell d open by absence of m-m. R<sub>4</sub> ending slightly before end of basal section of R<sub>5</sub>, m-cu before fork of M by about 1/3 of its own length. Gonocoxite with 1 gonostylus. Gonocoxite dorsally with three brownish-black, stout preapical setae, and a blunt lobe at inside of base; the lobe with nine stout setae. Interbase elongated, rod-shaped. Tip of aedeagus bifid with arms short and divergent.</p><fig id="F4" position="float" orientation="portrait"><object-id xmlns:xlink="http://www.w3.org/1999/xlink" content-type="doi" xlink:type="simple">10.3897/zookeys.1205.117807.figure4</object-id><object-id xmlns:xlink="http://www.w3.org/1999/xlink" content-type="arpha" xlink:type="simple">72EDAF3E-6A6C-52F6-AFD9-4E0AFB0AF214</object-id><label>Figure 4.</label><caption><p><tp:taxon-name><tp:taxon-name-part taxon-name-part-type="genus" reg="Toxorhina">Toxorhina</tp:taxon-name-part> (<tp:taxon-name-part taxon-name-part-type="subgenus" reg="Ceratocheilus">Ceratocheilus</tp:taxon-name-part>) <tp:taxon-name-part taxon-name-part-type="species" reg="pianmica">pianmica</tp:taxon-name-part></tp:taxon-name> sp. nov. <bold>A</bold> habitus of male, lateral view <bold>B</bold> head, lateral view <bold>C</bold> thorax, dorsal view (the arrows refer to the dark areas on prescutum and presutural scutum) <bold>D</bold> wing. Scale bars: 1.0 mm (<bold>A, D</bold>); 0.5 mm (<bold>B, C</bold>).</p></caption><graphic xmlns:xlink="http://www.w3.org/1999/xlink" xlink:href="zookeys-1205-191_article-117807__-g004.jpg" position="float" orientation="portrait" xlink:type="simple" id="oo_1078387.jpg"><uri content-type="original_file" xlink:type="simple">https://binary.pensoft.net/fig/1078387</uri></graphic></fig></tp:treatment-sec><tp:treatment-sec sec-type="description" id="SECID0ENWAE"><title>Description.</title><p><bold>Male</bold> (Fig. <xref ref-type="fig" rid="F4">4A</xref>). Body length 4.4–4.9 mm (excluding rostrum), wing length 4.5–5.0 mm, rostrum length 2.7–3.0 mm, halter length 0.6–0.7 mm.</p><p>Head (Fig. <xref ref-type="fig" rid="F4">4B</xref>). Dark brown. Setae on head dark brown. Antenna with scape pale brown, pedicel and first flagellomere brown, remaining flagellomeres pale brown. Scape short cylindrical, with dark brown setae. Pedicel globular, with dark brown setae. First flagellomere oval, remaining flagellomeres cylindrical; terminal two flagellomeres longest with pale brown verticils. Rostrum about 3/5 of length of wing, brown with dark brown setae.</p><p>Thorax (Fig. <xref ref-type="fig" rid="F4">4C</xref>). Pronotum brown. Prescutum and presutural scutum dark brown, with edges of prescutal suture and both sides of caudal edge darker. Postsutural scutum dark brown, paler in middle area. Scutellum dark brown with side and caudal edges black, paler in middle area. Mediotergite brown with side edges brownish-black. Pleuron dark brown (Fig. <xref ref-type="fig" rid="F4">4A</xref>). Coxae yellow with bases brown; trochanters yellow; femora brown with bases paler; tibiae brown; base of fore tarsus brown, remaining tarsi missing. Setae on legs brown. Wing (Fig. <xref ref-type="fig" rid="F4">4D</xref>) pale brown, without stigma. Veins brown. Venation: Sc ending slightly beyond origin of Rs; sc-r a great distance before tip of Sc; R<sub>4</sub> ending slightly before end of basal section of R<sub>5</sub>; distal section of R<sub>5</sub> approach M<sub>1+2</sub> toward tip; CuP curved suddenly at middle; cell d open by absence of m-m; m-cu before fork of M by about 1/3 its own length. Halter yellow.</p><p>Abdomen (Fig. <xref ref-type="fig" rid="F4">4A</xref>). Segments 1–6 brown with caudal edges darker, segments 7–8 dark brown.</p><p>Hypopygium (Fig. <xref ref-type="fig" rid="F5">5</xref>). Tergite 9 dark brown with dark brown setae, posterior margin with two large translucent areas on both sides (Fig. <xref ref-type="fig" rid="F5">5A, E</xref>). Gonocoxite brown, conical with tip round (Fig. <xref ref-type="fig" rid="F5">5A, B</xref>); dorsal face with a few sparse brown setae at outside, three brownish-black, stout preapical setae (Fig. <xref ref-type="fig" rid="F5">5A, F</xref>), and a blunt lobe at inside of base, this lobe with nine stout setae (Fig. <xref ref-type="fig" rid="F5">5A, G</xref>); ventral face with numerous brown setae at inside (Fig. <xref ref-type="fig" rid="F5">5B</xref>). Gonostylus brownish-yellow, curved inwards at basal 1/3; the basal 1/3 stout with a longitudinal groove, distal 2/3 slender with tip round; outer side of basal 1/3 with outwardly curved spine (Fig. <xref ref-type="fig" rid="F5">5A, B, H</xref>). Interbase pale brownish-yellow, elongated, rod-shaped, about 10 times as long as wide; tip inflated and round (Fig. <xref ref-type="fig" rid="F5">5A–D</xref>). Parameres dark brown, medially arched fused, distally connecting to base of interbase (Fig. <xref ref-type="fig" rid="F5">5C, D</xref>). Ejaculatory apodeme dark brown except pale base, rod-shaped (Fig. <xref ref-type="fig" rid="F5">5C, D</xref>). Aedeagus dark brown, stout at base, tip bifid with arms short and divergent (Fig. <xref ref-type="fig" rid="F5">5A–D, I</xref>).</p><fig id="F5" position="float" orientation="portrait"><object-id xmlns:xlink="http://www.w3.org/1999/xlink" content-type="doi" xlink:type="simple">10.3897/zookeys.1205.117807.figure5</object-id><object-id xmlns:xlink="http://www.w3.org/1999/xlink" content-type="arpha" xlink:type="simple">07F85419-C069-5BA8-839A-456FF05DB21E</object-id><label>Figure 5.</label><caption><p><tp:taxon-name><tp:taxon-name-part taxon-name-part-type="genus" reg="Toxorhina">Toxorhina</tp:taxon-name-part> (<tp:taxon-name-part taxon-name-part-type="subgenus" reg="Ceratocheilus">Ceratocheilus</tp:taxon-name-part>) <tp:taxon-name-part taxon-name-part-type="species" reg="pianmica">pianmica</tp:taxon-name-part></tp:taxon-name> sp. nov. <bold>A</bold> male hypopygium, dorsal view <bold>B</bold> male hypopygium, ventral view <bold>C</bold> aedeagal complex, dorsal view <bold>D</bold> aedeagal complex, ventral view <bold>E</bold> posterior margin of tergite 9, dorsal view <bold>F</bold> preapical setae gonocoxite, dorsal view <bold>G</bold> setae at base of gonocoxite, dorsal view <bold>H</bold> gonostylus, dorsal view <bold>I</bold> tip of aedeagus, ventral view. Scale bars: 0.1 mm (<bold>A–E, H</bold>); 0.02 mm (<bold>F, G, I</bold>).</p></caption><graphic xmlns:xlink="http://www.w3.org/1999/xlink" xlink:href="zookeys-1205-191_article-117807__-g005.jpg" position="float" orientation="portrait" xlink:type="simple" id="oo_1078388.jpg"><uri content-type="original_file" xlink:type="simple">https://binary.pensoft.net/fig/1078388</uri></graphic></fig><p><bold>Female.</bold> Unknown.</p></tp:treatment-sec><tp:treatment-sec sec-type="etymology" id="SECID0E51AE"><title>Etymology.</title><p>The species is named after the type locality, Pianma Town.</p></tp:treatment-sec><tp:treatment-sec sec-type="distribution" id="SECID0ED2AE"><title>Distribution.</title><p>China (Yunnan).</p></tp:treatment-sec><tp:treatment-sec sec-type="Behavior" id="SECID0EI2AE"><title>Behavior.</title><p>The species can be attracted by light.</p></tp:treatment-sec><tp:treatment-sec sec-type="remarks" id="SECID0EN2AE"><title>Remarks.</title><p>The new species is similar to <tp:taxon-name><tp:taxon-name-part taxon-name-part-type="genus" reg="Toxorhina">T.</tp:taxon-name-part> (<tp:taxon-name-part taxon-name-part-type="subgenus" reg="Ceratocheilus">C.</tp:taxon-name-part>) <tp:taxon-name-part taxon-name-part-type="species" reg="simplicistyla">simplicistyla</tp:taxon-name-part></tp:taxon-name> Alexander, 1967 from India in having similar wing venation, but can be separated by the brown abdomen with segments 7–8 darker (Fig. <xref ref-type="fig" rid="F4">4A</xref>), the gonostylus conspicuously curved with a spine at the basal 1/3 (Fig. <xref ref-type="fig" rid="F5">5A, B, H</xref>), and the interbase with the tip inflated (Fig. <xref ref-type="fig" rid="F5">5A–D</xref>). In <tp:taxon-name><tp:taxon-name-part taxon-name-part-type="genus" reg="Toxorhina">T.</tp:taxon-name-part> (<tp:taxon-name-part taxon-name-part-type="subgenus" reg="Ceratocheilus">C.</tp:taxon-name-part>) <tp:taxon-name-part taxon-name-part-type="species" reg="simplicistyla">simplicistyla</tp:taxon-name-part></tp:taxon-name>, the abdomen is brownish-black, the gonostylus is very gently curved with a spine near the middle, and the tip of the interbase is not inflated (<xref ref-type="bibr" rid="B5">Alexander 1967</xref>).</p></tp:treatment-sec><ref-list><ref id="B5"><mixed-citation xmlns:xlink="http://www.w3.org/1999/xlink" xlink:type="simple"><person-group><name name-style="western"><surname>Alexander</surname><given-names>CP</given-names></name></person-group> (<year>1967</year>) <article-title>Undescribed species of crane flies from the Himalaya mountains (<tp:taxon-name><tp:taxon-name-part taxon-name-part-type="order">Diptera</tp:taxon-name-part></tp:taxon-name>: <tp:taxon-name><tp:taxon-name-part taxon-name-part-type="family">Tipulidae</tp:taxon-name-part></tp:taxon-name>). XV.</article-title><source>Journal of the New York Entomological Society</source><volume>75</volume>: <fpage>183</fpage>–<lpage>187</lpage>.</mixed-citation></ref></ref-list></tp:taxon-treatment>
