# Supplementary material for: ﻿An updated review of the genus Toxorhina Loew, 1850 (Diptera, Limoniidae) from Yunnan, China with a description of a new species
Source: Zookeys. 2024 Jun 24;1205:191–204. doi: 10.3897/zookeys.1205.117807 (PMC11217645; doi:10.3897/zookeys.1205.117807)
Supplement: XML Treatment for Toxorhina (Ceratocheilus) univirgata [file zookeys.1205.117807-treatment4.xml]

<!DOCTYPE tp:taxon-treatment
  PUBLIC "-//TaxonX//DTD Taxonomic Treatment Publishing DTD v0 20100105//EN" "tax-treatment-NSO.dtd">
<tp:taxon-treatment xmlns:tp="http://www.plazi.org/taxpub"><tp:treatment-meta><kwd-group><label>Taxon classification</label><kwd>
                <named-content content-type="kingdom">Animalia</named-content>
              </kwd><kwd>
                <named-content content-type="order">Diptera</named-content>
              </kwd><kwd>
                <named-content content-type="family">Limoniidae</named-content>
              </kwd></kwd-group><mixed-citation publication-type="journal"><person-group><name><surname>Lv</surname><given-names>Hanhuiying</given-names></name><name><surname>Xu</surname><given-names>Yuanyuan</given-names></name><name><surname>Liu</surname><given-names>Shulin</given-names></name><name><surname>Li</surname><given-names>Linghui</given-names></name><name><surname>Lin</surname><given-names>Kejian</given-names></name><name><surname>Zhang</surname><given-names>Xiao</given-names></name></person-group><article-title>﻿An updated review of the genus <italic><tp:taxon-name><tp:taxon-name-part taxon-name-part-type="genus" reg="Toxorhina">Toxorhina</tp:taxon-name-part></tp:taxon-name></italic> Loew, 1850 (<tp:taxon-name><tp:taxon-name-part taxon-name-part-type="order">Diptera</tp:taxon-name-part></tp:taxon-name>, <tp:taxon-name><tp:taxon-name-part taxon-name-part-type="family">Limoniidae</tp:taxon-name-part></tp:taxon-name>) from Yunnan, China with a description of a new species</article-title><source>Zookeys</source><day>24</day><month>06</month><year>2024</year><volume>1205</volume><fpage>191</fpage><lpage>204</lpage><pub-id pub-id-type="doi">10.3897/zookeys.1205.117807</pub-id></mixed-citation></tp:treatment-meta><tp:nomenclature><label>﻿</label><tp:taxon-name><object-id xmlns:xlink="http://www.w3.org/1999/xlink" content-type="arpha" xlink:type="simple">A6EEEBBC-7CC2-52ED-B381-61A0C6DA58A6</object-id><tp:taxon-name-part taxon-name-part-type="genus" reg="Toxorhina">Toxorhina</tp:taxon-name-part> (<tp:taxon-name-part taxon-name-part-type="subgenus" reg="Ceratocheilus">Ceratocheilus</tp:taxon-name-part>) <tp:taxon-name-part taxon-name-part-type="species" reg="univirgata">univirgata</tp:taxon-name-part></tp:taxon-name><tp:taxon-authority>Zhang, Li &amp; Yang, 2015</tp:taxon-authority><xref ref-type="fig" rid="F6">Figs 6</xref><xref ref-type="fig" rid="F7">, 7</xref><tp:nomenclature-citation-list><tp:nomenclature-citation><tp:taxon-name><tp:taxon-name-part taxon-name-part-type="genus" reg="Toxorhina">Toxorhina</tp:taxon-name-part> (<tp:taxon-name-part taxon-name-part-type="subgenus" reg="Ceratocheilus">Ceratocheilus</tp:taxon-name-part>) <tp:taxon-name-part taxon-name-part-type="species" reg="univirgata">univirgata</tp:taxon-name-part></tp:taxon-name><comment>Zhang, Li &amp; Yang, 2015 in <xref ref-type="bibr" rid="B21">Zhang et al. 2015</xref>: 76. Type locality: China, Yunnan, Lvchun, Huanglianshan.</comment></tp:nomenclature-citation></tp:nomenclature-citation-list></tp:nomenclature><tp:treatment-sec sec-type="material" id="SECID0EF6AE"><title>Specimens examined.</title><p>China • 4 ♂♂; Yunnan Province, Lvchun County, Huanglianshan National Nature Reserve, Yakou Protection Station; 1931 m a.s.l.; <named-content xmlns:xlink="http://www.w3.org/1999/xlink" content-type="dwc:verbatimCoordinates" xlink:type="simple"><named-content content-type="geo-json" specific-use="{&#34;type&#34;:&#34;Point&#34;,&#34;coordinates&#34;:[102.300800,22.895600]}" id="NCID0EO6AE" xlink:type="simple">22.8956°N, 102.3008°E</named-content></named-content>; 7 July 2016; Qilemoge leg.; light trap; CAU.</p></tp:treatment-sec><tp:treatment-sec sec-type="diagnosis" id="SECID0ET6AE"><title>Diagnosis.</title><p>Prescutum and presutural scutum brownish-yellow with three broad brown longitudinal stripes. Pleuron yellow with one dark brown longitudinal stripe. Wing with cell d closed. R<sub>4</sub> ending beyond end of basal section of R<sub>5</sub> by 1/3–2/5 of its own length, m-cu from a distance before to at fork of M. Gonocoxite with 1 gonostylus. Gonocoxite dorsally without stout setae. Interbase as a short and flattened plate. Tip of aedeagus bifid with arms very long.</p></tp:treatment-sec><tp:treatment-sec sec-type="description" id="SECID0E46AE"><title>Description.</title><p><bold>Male</bold> (Fig. <xref ref-type="fig" rid="F6">6A</xref>). Body length 5.3–5.8 mm (excluding rostrum), wing length 5.0–5.5 mm, rostrum length 4.8–5.3 mm, halter length 0.6–0.7 mm.</p><fig id="F6" position="float" orientation="portrait"><object-id xmlns:xlink="http://www.w3.org/1999/xlink" content-type="doi" xlink:type="simple">10.3897/zookeys.1205.117807.figure6</object-id><object-id xmlns:xlink="http://www.w3.org/1999/xlink" content-type="arpha" xlink:type="simple">56A393ED-EBA3-5023-B202-5DBA7F9FE931</object-id><label>Figure 6.</label><caption><p><tp:taxon-name><tp:taxon-name-part taxon-name-part-type="genus" reg="Toxorhina">Toxorhina</tp:taxon-name-part> (<tp:taxon-name-part taxon-name-part-type="subgenus" reg="Ceratocheilus">Ceratocheilus</tp:taxon-name-part>) <tp:taxon-name-part taxon-name-part-type="species" reg="univirgata">univirgata</tp:taxon-name-part></tp:taxon-name><bold>A</bold> habitus of male, lateral view <bold>B</bold> wing <bold>C</bold> variation of wing (the arrow refers to the positional variation of m-cu). Scale bars: 2.0 mm (<bold>A</bold>); 1.0 mm (<bold>B, C</bold>).</p></caption><graphic xmlns:xlink="http://www.w3.org/1999/xlink" xlink:href="zookeys-1205-191_article-117807__-g006.jpg" position="float" orientation="portrait" xlink:type="simple" id="oo_1078389.jpg"><uri content-type="original_file" xlink:type="simple">https://binary.pensoft.net/fig/1078389</uri></graphic></fig><p>Head (Fig. <xref ref-type="fig" rid="F6">6A</xref>). Rostrum slightly shorter than wing, dark brown with dark brown setae.</p><p>Thorax (Fig. <xref ref-type="fig" rid="F6">6A</xref>). Coxae pale yellow, fore coxa slightly darker; trochanters yellow with tips black; femora brown with bases paler; tibiae brown; tarsi brown with tips slightly paler (Fig. <xref ref-type="fig" rid="F6">6A</xref>). Wing with position of m-cu unstable, ranging from a distance before fork of M to at fork of M (Fig. <xref ref-type="fig" rid="F6">6B, C</xref>).</p><p>Hypopygium (Fig. <xref ref-type="fig" rid="F7">7</xref>). Tergite 9 brownish-yellow with dark brown setae, posterior margin with two nearly triangular lobes, separated by V-shaped incision, laterally with two translucent areas on both sides (Fig. <xref ref-type="fig" rid="F7">7A, E</xref>). Gonocoxite brownish-yellow, long conical with tip round; setae on gonocoxite dark brown, outside of ventral face without setae (Fig. <xref ref-type="fig" rid="F7">7A, B</xref>). Gonostylus brown with distal half paler, curved inwards at middle, basal half stout with numerous small spines at outer side, distal half slender with tip round; outer side of middle with a spine; the spine curved outwards (Fig. <xref ref-type="fig" rid="F7">7A, B, F, G</xref>). Interbase brownish-yellow, as a short and flattened plate, about 3 times as long as wide; tip blunt (Fig. <xref ref-type="fig" rid="F7">7A–D</xref>). Parameres pale brownish-yellow with edges brown, sheet-like, distally connecting to base of interbase (Fig. <xref ref-type="fig" rid="F7">7C, D</xref>). Ejaculatory apodeme pale brownish-yellow with middle brown, sheet-like, base narrow (Fig. <xref ref-type="fig" rid="F7">7C, D</xref>). Aedeagus pale brownish-yellow with brown, stout base; tip bifid, arms filiform and very long, bent dorsally with tip bent outward (Fig. <xref ref-type="fig" rid="F7">7A–D, H–J</xref>).</p><fig id="F7" position="float" orientation="portrait"><object-id xmlns:xlink="http://www.w3.org/1999/xlink" content-type="doi" xlink:type="simple">10.3897/zookeys.1205.117807.figure7</object-id><object-id xmlns:xlink="http://www.w3.org/1999/xlink" content-type="arpha" xlink:type="simple">E0144A08-8789-521B-BD9F-4FF15E2EA342</object-id><label>Figure 7.</label><caption><p><tp:taxon-name><tp:taxon-name-part taxon-name-part-type="genus" reg="Toxorhina">Toxorhina</tp:taxon-name-part> (<tp:taxon-name-part taxon-name-part-type="subgenus" reg="Ceratocheilus">Ceratocheilus</tp:taxon-name-part>) <tp:taxon-name-part taxon-name-part-type="species" reg="univirgata">univirgata</tp:taxon-name-part></tp:taxon-name><bold>A</bold> male hypopygium, dorsal view <bold>B</bold> male hypopygium, ventral view <bold>C</bold> aedeagal complex, dorsal view <bold>D</bold> aedeagal complex, ventral view <bold>E</bold> posterior margin of tergite 9, dorsal view <bold>F</bold> gonostylus, dorsal view <bold>G</bold> gonostylus, posterior view <bold>H</bold> aedeagus, posterior view <bold>I</bold> tip of aedeagus, dorsal view <bold>J</bold> tip of aedeagus, ventral view. Scale bars: 0.2 mm (<bold>A, B, E</bold>); 0.1 mm (<bold>C, D, H–J</bold>); 0.05 mm (<bold>F, G</bold>).</p></caption><graphic xmlns:xlink="http://www.w3.org/1999/xlink" xlink:href="zookeys-1205-191_article-117807__-g007.jpg" position="float" orientation="portrait" xlink:type="simple" id="oo_1078390.jpg"><uri content-type="original_file" xlink:type="simple">https://binary.pensoft.net/fig/1078390</uri></graphic></fig></tp:treatment-sec><tp:treatment-sec sec-type="distribution" id="SECID0E1EAG"><title>Distribution.</title><p>China (Yunnan) (<xref ref-type="bibr" rid="B15">Oosterbroek 2023</xref>).</p></tp:treatment-sec><tp:treatment-sec sec-type="Behavior" id="SECID0EEFAG"><title>Behavior.</title><p>The species can be attracted by light.</p></tp:treatment-sec><tp:treatment-sec sec-type="remarks" id="SECID0EJFAG"><title>Remarks.</title><p><xref ref-type="bibr" rid="B21">Zhang et al. (2015)</xref> described and illustrated this species as a new species from China. This study supplements the description of the legs, wing, and rostrum. In addition, a more detailed description and illustrations of the male hypopygium of this species are also provided.</p></tp:treatment-sec><ref-list><ref id="B21"><mixed-citation xmlns:xlink="http://www.w3.org/1999/xlink" xlink:type="simple"><person-group><name name-style="western"><surname>Zhang</surname><given-names>X</given-names></name><name name-style="western"><surname>Li</surname><given-names>Y</given-names></name><name name-style="western"><surname>Yang</surname><given-names>D</given-names></name></person-group> (<year>2015</year>) <article-title>A review of the genus <italic><tp:taxon-name><tp:taxon-name-part taxon-name-part-type="genus">Toxorhina</tp:taxon-name-part></tp:taxon-name></italic> Loew from China, with descriptions of three new species (<tp:taxon-name><tp:taxon-name-part taxon-name-part-type="order">Diptera</tp:taxon-name-part></tp:taxon-name>, <tp:taxon-name><tp:taxon-name-part taxon-name-part-type="family">Limoniidae</tp:taxon-name-part></tp:taxon-name>).</article-title><source>ZooKeys</source><volume>480</volume>: <fpage>59</fpage>–<lpage>80</lpage>. <ext-link xlink:href="10.3897/zookeys.480.7526" ext-link-type="doi" xlink:type="simple">https://doi.org/10.3897/zookeys.480.7526</ext-link></mixed-citation></ref><ref id="B15"><mixed-citation xmlns:xlink="http://www.w3.org/1999/xlink" xlink:type="simple"><person-group><name name-style="western"><surname>Oosterbroek</surname><given-names>P</given-names></name></person-group> (<year>2023</year>) Catalogue of the Craneflies of the World (CCW). <ext-link xlink:href="https://ccw.naturalis.nl/index.php" ext-link-type="uri" xlink:type="simple">https://ccw.naturalis.nl/index.php</ext-link> [Accessed 18 December 2023]</mixed-citation></ref></ref-list></tp:taxon-treatment>
